# Supplementary material for: Treatment diversification is an essential strategy for mitigating antimicrobial resistance
Source: Health Aff Sch. 2025 Mar 10;3(3):qxaf032. doi: 10.1093/haschl/qxaf032 (PMC11890987; doi:10.1093/haschl/qxaf032)
Supplement: qxaf032_Supplementary_Data [file qxaf032_supplementary_data.zip]

Archive with 2 entries (2 files):
- Allan-Blitz coi_disclosure.docx
- Klausner coi_disclosure.docx
